# Supplementary material for: Identification of Multiple Grain Shape-Related Loci in Rice Using Bulked Segregant Analysis With High-Throughput Sequencing
Source: Front Plant Sci. 2020 Apr 3;11:303. doi: 10.3389/fpls.2020.00303 (PMC7145986; doi:10.3389/fpls.2020.00303)
Supplement: Supplementary file 1 [file Table_1.XLSX]

## Sheet: Table S1
Supplementary Table S1. The QTLs detected in three areas.
Areas	Chr.	QTLs	Position	Block	LOD	Additive	expl%
LN	3	qGS3-1	30.87	Block10020	3.35	0.03	3.78
	3	qGS3-2	204.84	Block11204	5.34	0.06	11.84
	5	GW5/GS5E	23.1	Block13253	12.44	0.1	30.22
	9	qGS9	59.53	Block19948	3.64	0.06	12.63
JS	2	qGS2	165.93	Block9016	3.4	0.04	4.5
	3	qGS3-1	30.87	Block10020	3.86	0.07	13.26
	5	GW5/GS5E	23.1	Block13253	17.32	0.13	42.13
	9	qGS9	59.53	Block19948	4.4	0.07	11.35
	12	qGS12	160.33	Block7788	4.28	0.08	15.87
SZ	3	qGS3-3	6.59	Block9945	3.44	-0.04	5.15
	3	qGS3-1	30.87	Block10020	3.35	0.03	3.78
	3	qGS3-2	204.84	Block11204	5.34	0.06	11.84
	5	GW5/GS5E	23.1	Block13253	13.24	0.1	31.38
	9	qGS9	59.53	Block19948	3.64	0.06	11.32

## Sheet: Table S2
Supplementary Table S2. The genes among the candidate region
Chr.	Start	End	Non-synonymous	Frame shift	Gene ID and description
chr09	15765945	15770717	Y		ID=Os09g0431200;Name=Os09g0431200;Note=GPCR%2C family 3%2C metabotropic glutamate receptor-like protein. (Os09t0431200-01);Transcript variants=Os09t0431200-01;Oryzabase Gene Symbol Synonym(s)=OsGLR1.1%2C GLR1.1%2C OsGLR1.2%2C GLR1.2;Oryzabase Gene Name Synonym(s)=Glutamate receptor homolog 1.1%2C GLUTAMATE RECEPTOR-LIKE 1.2
chr09	15771483	15772929	Y	Y	ID=Os09g0431300;Name=Os09g0431300;Note=Similar to MYB transcription factor MYB71 (Fragment). (Os09t0431300-00);Transcript variants=Os09t0431300-00
chr09	15781382	15784882	Y		ID=Os09g0431500;Name=Os09g0431500;Note=Similar to TATA box-binding protein associated factor 10. (Os09t0431500-01)%3BSimilar to transcription initiation factor TFIID subunit 10. (Os09t0431500-02);Transcript variants=Os09t0431500-01,Os09t0431500-02
chr09	15790498	15800284			ID=Os09g0431600;Name=Os09g0431600;Note=Cystathionine beta-synthase%2C core domain containing protein. (Os09t0431600-00);Transcript variants=Os09t0431600-00;Oryzabase Gene Symbol Synonym(s)=OsCBSPPR1;Oryzabase Gene Name Synonym(s)=cystathionine b-synthase domain containing protein OsCBSPPR1%2C CBS domain containing protein OsCBSPPR1
chr09	15810286	15810823			ID=Os09g0431750;Name=Os09g0431750;Note=Hypothetical conserved gene. (Os09t0431750-00);Transcript variants=Os09t0431750-00
chr09	15829339	15830158			ID=Os09g0431900;Name=Os09g0431900;Note=Zinc finger%2C C2H2-type domain containing protein. (Os09t0431900-00);Transcript variants=Os09t0431900-00
chr09	15840129	15842649	Y	Y	ID=Os09g0432033;Name=Os09g0432033;Note=Non-protein coding transcript. (Os09t0432033-01);Transcript variants=Os09t0432033-01
chr09	15862551	15863211			ID=Os09g0432231;Name=Os09g0432231;Note=Similar to Cold-regulated protein. (Os09t0432231-00);Transcript variants=Os09t0432231-00
chr09	15868300	15869024			ID=Os09g0432300;Name=Os09g0432300;Note=Similar to AAA-type ATPase family protein. (Os09t0432300-01);Transcript variants=Os09t0432300-01
chr09	15883449	15885113	Y	Y	ID=Os09g0432601;Name=Os09g0432601;Note=Non-protein coding transcript. (Os09t0432601-01);Transcript variants=Os09t0432601-01
chr09	15888596	15890109			ID=Os09g0432700;Name=Os09g0432700;Note=Hypothetical protein. (Os09t0432700-01);Transcript variants=Os09t0432700-01
chr09	15891790	15892987	Y		ID=Os09g0432900;Name=Os09g0432900;Note=Glycosyl transferase%2C family 31 protein. (Os09t0432900-02);Transcript variants=Os09t0432900-02
chr09	15896393	15897948			ID=Os09g0433000;Name=Os09g0433000;Note=Glycosyl transferase%2C family 31 protein. (Os09t0433000-01)%3BHypothetical conserved gene. (Os09t0433000-02);Transcript variants=Os09t0433000-01,Os09t0433000-02
chr09	15910204	15911196			ID=Os09g0433300;Name=Os09g0433300;Note=Similar to Hypro1. (Os09t0433300-00);Transcript variants=Os09t0433300-00
chr09	15912453	15912912			ID=Os09g0433400;Name=Os09g0433400;Note=Hypothetical gene. (Os09t0433400-01);Transcript variants=Os09t0433400-01
chr09	15916011	15916479	Y		ID=Os09g0433600;Name=Os09g0433600;Note=Similar to Histone H4. (Os09t0433600-01);Transcript variants=Os09t0433600-01
chr09	15916518	15917594	Y	Y	ID=Os09g0433650;Name=Os09g0433650;Note=Tobacco mosaic virus coat protein family protein. (Os09t0433650-01);Transcript variants=Os09t0433650-01
chr09	15921631	15924038			ID=Os09g0433700;Name=Os09g0433700;Note=Similar to Pectin methylesterase (Fragment). (Os09t0433700-01);Transcript variants=Os09t0433700-01;CGSNL Gene Symbol=PME27;CGSNL Gene Name=PECTIN METHYLESTERASE 27;Oryzabase Gene Symbol Synonym(s)=OsPME27;Oryzabase Gene Name Synonym(s)=pectin methylesterase 27
chr09	15927027	15928052	Y		ID=Os09g0433800;Name=Os09g0433800;Note=Similar to Senescence-associated protein SAG102. (Os09t0433800-01);Transcript variants=Os09t0433800-01
chr09	15930510	15936552	Y		ID=Os09g0433900;Name=Os09g0433900;Note=Similar to Alanine aminotransferase 2 (EC 2.6.1.2) (GPT) (Glutamic--pyruvic transaminase 2) (Glutamic--alanine transaminase 2) (ALAAT-2). (Os09t0433900-01);Transcript variants=Os09t0433900-01;CGSNL Gene Symbol=ALAAT5;CGSNL Gene Name=ALANINE AMINOTRANSFERASE 5;Oryzabase Gene Symbol Synonym(s)=OsEnS-128%2C OsAlaAT5%2C AlaAT5;Oryzabase Gene Name Synonym(s)=endo…
chr09	15937013	15937693			ID=Os09g0434000;Name=Os09g0434000;Note=Zinc finger%2C FYVE/PHD-type domain containing protein. (Os09t0434000-01);Transcript variants=Os09t0434000-01;Oryzabase Gene Symbol Synonym(s)=OsARID5%2C ARID5;Oryzabase Gene Name Synonym(s)=AT-rich Interaction Domain-containing protein 5
chr09	15938709	15943746	Y		ID=Os09g0434100;Name=Os09g0434100;Note=Conserved hypothetical protein. (Os09t0434100-01);Transcript variants=Os09t0434100-01;Oryzabase Gene Symbol Synonym(s)=OsARID5%2C ARID5;Oryzabase Gene Name Synonym(s)=AT-rich Interaction Domain-containing protein 5
chr09	15944563	15947917			ID=Os09g0434200;Name=Os09g0434200;Note=Similar to ABI3-interacting protein 2-1 protein. (Os09t0434200-01)%3BSimilar to ABI3-interacting protein 2-1 protein. (Os09t0434200-02);Transcript variants=Os09t0434200-01,Os09t0434200-02;CGSNL Gene Symbol=DSG1;CGSNL Gene Name=DELAYED SEED GERMINATION 1;Oryzabase Gene Symbol Synonym(s)=OsDSG1%2C DSG1;Oryzabase Gene Name Synonym(s)=Delayed Seed Germination1%2…
chr09	15959434	15962646	Y		ID=Os09g0434500;Name=Os09g0434500;Note=Similar to Ethylene response factor 2. (Os09t0434500-01);Transcript variants=Os09t0434500-01;CGSNL Gene Symbol=ERF72;CGSNL Gene Name=ETHYLENE RESPONSE FACTOR 72;Oryzabase Gene Symbol Synonym(s)=OsEREBP%2C OsERF#072%2C OsERF072%2C OsERF72%2C AP2/EREBP#064%2C AP2/EREBP64%2C BIERF1%2C OsBIERF1%2C OsEBP2;Oryzabase Gene Name Synonym(s)=ethylene-responsive element…
chr09	15978501	15981136			ID=Os09g0434600;Name=Os09g0434600;Note=Similar to glycosyltransferase family protein 2. (Os09t0434600-02);Transcript variants=Os09t0434600-02
chr09	15984331	15990757			ID=Os09g0434900;Name=Os09g0434900;Note=Zinc finger%2C RING-type domain containing protein. (Os09t0434900-01)%3BZinc finger%2C RING-type domain containing protein. (Os09t0434900-02);Transcript variants=Os09t0434900-01,Os09t0434900-02
chr09	15989784	15991063			ID=Os09g0435100;Name=Os09g0435100;Note=Hypothetical gene. (Os09t0435100-01);Transcript variants=Os09t0435100-01
chr09	15991281	15996929	Y		ID=Os09g0435250;Name=Os09g0435250;Note=Zinc finger%2C RING-type domain containing protein. (Os09t0435250-00);Transcript variants=Os09t0435250-00
chr09	16014134	16015414	Y	Y	ID=Os09g0435700;Name=Os09g0435700;Note=Hypothetical conserved gene. (Os09t0435700-00);Transcript variants=Os09t0435700-00
chr09	16029442	16035299			ID=Os09g0436000;Name=Os09g0436000;Note=Peptidase cysteine/serine%2C trypsin-like domain containing protein. (Os09t0436000-01);Transcript variants=Os09t0436000-01
chr09	16038231	16040169	Y		ID=Os09g0436200;Name=Os09g0436200;Note=Hypothetical protein. (Os09t0436200-01);Transcript variants=Os09t0436200-01
chr09	16039122	16045463	Y		ID=Os09g0436300;Name=Os09g0436300;Note=Peptidase%2C trypsin-like serine and cysteine domain containing protein. (Os09t0436300-01);Transcript variants=Os09t0436300-01
chr09	16049213	16059278	Y		ID=Os09g0436400;Name=Os09g0436400;Note=PDZ/DHR/GLGF domain containing protein. (Os09t0436400-01);Transcript variants=Os09t0436400-01
chr09	16050924	16058518			ID=Os09g0436450;Name=Os09g0436450;Note=Non-protein coding transcript. (Os09t0436450-00);Transcript variants=Os09t0436450-00
chr09	16059326	16073999			ID=Os09g0436500;Name=Os09g0436500;Note=Conserved hypothetical protein. (Os09t0436500-01)%3BSimilar to predicted protein. (Os09t0436500-02)%3BSimilar to leucine-rich repeat protein kinase. (Os09t0436500-03);Transcript variants=Os09t0436500-01,Os09t0436500-02,Os09t0436500-03
chr09	16074879	16078432			ID=Os09g0436600;Name=Os09g0436600;Note=Conserved hypothetical protein. (Os09t0436600-01)%3BConserved hypothetical protein. (Os09t0436600-02);Transcript variants=Os09t0436600-01,Os09t0436600-02
chr09	16078813	16084120	Y		ID=Os09g0436700;Name=Os09g0436700;Note=PDZ/DHR/GLGF domain containing protein. (Os09t0436700-01);Transcript variants=Os09t0436700-01
chr09	16093498	16096483			ID=Os09g0436800;Name=Os09g0436800;Note=CAAX amino terminal protease domain containing protein. (Os09t0436800-01);Transcript variants=Os09t0436800-01
chr09	16097468	16102024			ID=Os09g0436850;Name=Os09g0436850;Note=Hypothetical protein. (Os09t0436850-00);Transcript variants=Os09t0436850-00
chr09	16097484	16102267			ID=Os09g0436900;Name=Os09g0436900;Note=Protein of unknown function DUF1350 domain containing protein. (Os09t0436900-01);Transcript variants=Os09t0436900-01
chr09	16124979	16125909			ID=Os09g0437100;Name=Os09g0437100;Note=Similar to SAUR33-auxin-responsive SAUR family member. (Os09t0437100-00);Transcript variants=Os09t0437100-00;CGSNL Gene Symbol=SAUR37;CGSNL Gene Name=SMALL AUXIN-UP RNA 37;Oryzabase Gene Symbol Synonym(s)=OsSAUR37;Oryzabase Gene Name Synonym(s)=Small auxin-up RNA 37
chr09	16143938	16144535			ID=Os09g0437400;Name=Os09g0437400;Note=Similar to SAUR family protein. (Os09t0437400-00);Transcript variants=Os09t0437400-00;CGSNL Gene Symbol=SAUR38;CGSNL Gene Name=SMALL AUXIN-UP RNA 38;Oryzabase Gene Symbol Synonym(s)=OsSAUR38;Oryzabase Gene Name Synonym(s)=Small auxin-up RNA 38
chr09	16153181	16155032			ID=Os09g0437500;Name=Os09g0437500;Note=Dormancyauxin associated family protein. (Os09t0437500-01);Transcript variants=Os09t0437500-01
chr09	16171155	16175737	Y		ID=Os09g0437900;Name=Os09g0437900;Note=Similar to Adrenodoxin. (Os09t0437900-01);Transcript variants=Os09t0437900-01;CGSNL Gene Symbol=ISC19;CGSNL Gene Name=IRON-SULFUR CLUSTER PROTEIN 19;Oryzabase Gene Symbol Synonym(s)=OsISC19;Oryzabase Gene Name Synonym(s)=Iron-sulfur cluster protein 19
chr09	16181836	16182703			ID=Os09g0437951;Name=Os09g0437951;Note=Non-protein coding transcript. (Os09t0437951-00);Transcript variants=Os09t0437951-00
chr09	16186282	16197135	Y	Y	ID=Os09g0438000;Name=Os09g0438000;Note=Similar to RbohAOsp (Fragment). (Os09t0438000-01)%3BSimilar to Respiratory burst oxidase-like protein E. (Os09t0438000-02);Transcript variants=Os09t0438000-01,Os09t0438000-02;CGSNL Gene Symbol=RBOHG;CGSNL Gene Name=RESPIRATORY BURST OXIDASE HOMOLOG G;Oryzabase Gene Symbol Synonym(s)=rbohG%2C OsrbohG%2C Os rbohG%2C OsRbohG%2C OsNox7%2C Nox7%2C OsrbohB;Oryzaba…
chr09	16186630	16187435	Y		ID=Os09g0438050;Name=Os09g0438050;Note=Hypothetical protein. (Os09t0438050-00);Transcript variants=Os09t0438050-00
chr09	16200946	16201902	Y		ID=Os09g0438100;Name=Os09g0438100;Note=Conserved hypothetical protein. (Os09t0438100-01);Transcript variants=Os09t0438100-01
chr09	16225081	16229238			ID=Os09g0438400;Name=Os09g0438400;Note=Similar to Choline/ethanolamine kinase. (Os09t0438400-00);Transcript variants=Os09t0438400-00
chr09	16229833	16231065	Y	Y	ID=Os09g0438500;Name=Os09g0438500;Note=Hypothetical conserved gene. (Os09t0438500-00);Transcript variants=Os09t0438500-00
chr09	16236686	16240793	Y		ID=Os09g0438700;Name=Os09g0438700;Note=Similar to 20 kDa chaperonin%2C chloroplast precursor (Protein Cpn21) (Chloroplast protein Cpn10) (Chloroplast chaperonin 10) (Ch-CPN10) (Chaperonin 20). (Os09t0438700-01);Transcript variants=Os09t0438700-01
chr09	16252173	16257558	Y		ID=Os09g0439000;Name=Os09g0439000;Note=Similar to predicted protein. (Os09t0439000-00);Transcript variants=Os09t0439000-00
chr09	16262216	16262997	Y		ID=Os09g0439050;Name=Os09g0439050;Note=Ribosomal protein L18/L5 domain containing protein. (Os09t0439050-00);Transcript variants=Os09t0439050-00
chr09	16263934	16265886			ID=Os09g0439100;Name=Os09g0439100;Note=Similar to ATCSLA09. (Os09t0439100-01);Transcript variants=Os09t0439100-01
chr09	16264343	16265195			ID=Os09g0439150;Name=Os09g0439150;Note=Hypothetical gene. (Os09t0439150-00);Transcript variants=Os09t0439150-00
chr09	16273522	16275268	Y		ID=Os09g0439200;Name=Os09g0439200;Note=Jasmonate ZIM-domain protein%2C Jasmonate-induced resistance to bacterial blight%2C Repressor of jasmonic acid signaling (Os09t0439200-01);Transcript variants=Os09t0439200-01;RAP-DB Gene Symbol Synonym(s)=TIFY10C%2C OsJAZ7%2C OsJAZ 8%2C OsJAZ8%2C Os-JAZ8%2C JAZ8%2C OsTIFY10c%2C OsTIFY10c/OsJAZ8;RAP-DB Gene Name Synonym(s)=TIFY GENE 10C%2C Jasmonate ZIM-domai…
chr09	16282843	16287189	Y		ID=Os09g0439400;Name=Os09g0439400;Note=Pectin lyase fold/virulence factor domain containing protein. (Os09t0439400-01);Transcript variants=Os09t0439400-01;Oryzabase Gene Symbol Synonym(s)=OsPGL25%2C PGL25;Oryzabase Gene Name Synonym(s)=Polygalacturonases-Like 25%2C PG-like 25
chr09	16287916	16290736	Y		ID=Os09g0439500;Name=Os09g0439500;Note=Similar to Type II chlorophyll a/b binding protein from photosystem I precursor. (Os09t0439500-01);Transcript variants=Os09t0439500-01;Oryzabase Gene Symbol Synonym(s)=Lhca6%2C OsLhca6;Oryzabase Gene Name Synonym(s)=light-harvesting chlorophyll a/b-binding protein a6
chr09	16294642	16297060	Y		ID=Os09g0439600;Name=Os09g0439600;Note=Exo70 exocyst complex subunit family protein. (Os09t0439600-01);Transcript variants=Os09t0439600-01;CGSNL Gene Symbol=EXO70D1;Oryzabase Gene Symbol Synonym(s)=OsEXO70D1%2C OsExo70D1%2C OrysaD1_Exo70;Oryzabase Gene Name Synonym(s)=exocyst subunit EXO70 family protein D1
chr09	16300797	16304847	Y		ID=Os09g0439700;Name=Os09g0439700;Note=Transmembrane receptor%2C eukaryota domain containing protein. (Os09t0439700-01)%3BTransmembrane receptor%2C eukaryota domain containing protein. (Os09t0439700-02)%3BHypothetical conserved gene. (Os09t0439700-03);Transcript variants=Os09t0439700-01,Os09t0439700-02,Os09t0439700-03
chr09	16307780	16310837			ID=Os09g0439800;Name=Os09g0439800;Note=Control of root system architecture%2C Drought avoidance (Os09t0439800-01);Transcript variants=Os09t0439800-01;RAP-DB Gene Symbol Synonym(s)=DRO1%2C Dro1;RAP-DB Gene Name Synonym(s)=DEEPER ROOTING 1%2C Deeper rooting 1;CGSNL Gene Symbol=DRO1;CGSNL Gene Name=DEEPER ROOTING 1;Oryzabase Gene Symbol Synonym(s)=Dro1%2C OsDRO1%2C OsSPR1%2C SPR1;Oryzabase Gene Name…
chr09	16319933	16321531			ID=Os09g0440000;Name=Os09g0440000;Note=Similar to H0215A08.3 protein. (Os09t0440000-01);Transcript variants=Os09t0440000-01
chr09	16325947	16329922			ID=Os09g0440200;Name=Os09g0440200;Note=BRCT domain containing protein. (Os09t0440200-01)%3BSimilar to predicted protein. (Os09t0440200-02);Transcript variants=Os09t0440200-01,Os09t0440200-02
chr09	16330104	16338511			ID=Os09g0440300;Name=Os09g0440300;Note=Aldehyde dehydrogenase%2C Seed maturation%2C Maintenance of viability during storage%2C Lysine catabolism (Os09t0440300-01)%3BSimilar to Aldehyde dehydrogenase family 7 member A1 (EC 1.2.1.3) (Antiquitin 1) (Matured fruit 60 kDa protein) (MF-60). (Os09t0440300-02)%3BSimilar to Aldehyde dehydrogenase. (Os09t0440300-03);Transcript variants=Os09t0440300-01,Os09…
chr09	16343798	16344121			ID=Os09g0440600;Name=Os09g0440600;Note=Conserved hypothetical protein. (Os09t0440600-00);Transcript variants=Os09t0440600-00
chr09	16347080	16347891			ID=Os09g0440700;Name=Os09g0440700;Note=Ctr copper transporter family protein. (Os09t0440700-02);Transcript variants=Os09t0440700-02;CGSNL Gene Symbol=COPT7;CGSNL Gene Name=COPPER TRANSPORTER 7;Oryzabase Gene Symbol Synonym(s)=OsCOPT7;Oryzabase Gene Name Synonym(s)=copper transporter 7
chr09	16351480	16354470	Y		ID=Os09g0440851;Name=Os09g0440851;Note=Hypothetical gene. (Os09t0440851-01);Transcript variants=Os09t0440851-01
chr09	16356664	16359509	Y		ID=Os09g0441000;Name=Os09g0441000;Note=Peptidase S8%2C subtilisin-related domain containing protein. (Os09t0441000-00);Transcript variants=Os09t0441000-00;Oryzabase Gene Symbol Synonym(s)=OsSub57%2C SUB57;Oryzabase Gene Name Synonym(s)=Subtilisin 57%2C SUBTILISIN 57
chr09	16361323	16363289	Y		ID=Os09g0441100;Name=Os09g0441100;Note=Similar to Cytochrome P450 monooxygenase CYP92A1. (Os09t0441100-01);Transcript variants=Os09t0441100-01
chr09	16361533	16363094			ID=Os09g0441250;Name=Os09g0441250;Note=Conserved hypothetical protein. (Os09t0441250-00);Transcript variants=Os09t0441250-00
chr09	16387840	16390388	Y		ID=Os09g0441400;Name=Os09g0441400;Note=Similar to Elicitor-inducible cytochrome P450. (Os09t0441400-01);Transcript variants=Os09t0441400-01
chr09	16392870	16394251	Y		ID=Os09g0441600;Name=Os09g0441600;Note=Similar to flavonoid 3-monooxygenase. (Os09t0441600-00);Transcript variants=Os09t0441600-00
chr09	16395700	16396467	Y		ID=Os09g0441625;Name=Os09g0441625;Note=Similar to flavonoid 3-monooxygenase. (Os09t0441625-00);Transcript variants=Os09t0441625-00
chr09	16403633	16408069			ID=Os09g0441650;Name=Os09g0441650;Note=Hypothetical gene. (Os09t0441650-01);Transcript variants=Os09t0441650-01
chr09	16403807	16407995	Y		ID=Os09g0441700;Name=Os09g0441700;Note=Putative cytochrome P450 protein%2C Similar to flavonoid 3-monooxygenase. (Os09t0441700-00);Transcript variants=Os09t0441700-00
chr09	16411151	16415851	Y	Y	ID=Os09g0441900;Name=Os09g0441900;Note=Unknown phosphatidylethanolamine-binding protein (PEBP) like domain protein%2C 426-amino-acid protein%2C homologous to the keratin-associated protein (KAP) 5-4 family%2C Panicle architecture%2C Panicle erectness (Os09t0441900-01)%3BSimilar to Keratin associated protein. (Os09t0441900-02)%3BSimilar to Keratin associated protein. (Os09t0441900-03)%3BSimilar to…
chr09	16418322	16418999			ID=Os09g0442000;Name=Os09g0442000;Note=Similar to DNA-directed RNA polymerase. (Os09t0442000-00);Transcript variants=Os09t0442000-00
chr09	16422290	16425218			ID=Os09g0442100;Name=Os09g0442100;Note=Protein kinase%2C core domain containing protein. (Os09t0442100-01);Transcript variants=Os09t0442100-01;CGSNL Gene Symbol=RLCK272;CGSNL Gene Name=RECEPTOR-LIKE CYTOPLASMIC KINASE 272;Oryzabase Gene Symbol Synonym(s)=OsRLCK272;Oryzabase Gene Name Synonym(s)=Receptor-like Cytoplasmic Kinase 272
chr09	16439142	16443578	Y		ID=Os09g0442300;Name=Os09g0442300;Note=Similar to Oryzain gamma chain (Fragment). (Os09t0442300-01);Transcript variants=Os09t0442300-01;CGSNL Gene Name=ORYZAIN GAMMA CHAIN;Oryzabase Gene Name Synonym(s)=oryzain gamma
chr09	16444342	16447967	Y		ID=Os09g0442400;Name=Os09g0442400;Note=t-snare domain containing protein. (Os09t0442400-01);Transcript variants=Os09t0442400-01
chr09	16455568	16458585	Y		ID=Os09g0442600;Name=Os09g0442600;Note=Similar to Plastid (P)ppGpp synthase. (Os09t0442600-01);Transcript variants=Os09t0442600-01
chr09	16461644	16467575	Y		ID=Os09g0442700;Name=Os09g0442700;Note=Chromatin remodeling factor%2C Genome-wide DNA methylation (Os09t0442700-01);Transcript variants=Os09t0442700-01;RAP-DB Gene Symbol Synonym(s)=OsDDM1a;RAP-DB Gene Name Synonym(s)=Decrease in DNA Methylation 1a;Oryzabase Gene Symbol Synonym(s)=OsDDM1a%2C DDM1a;Oryzabase Gene Name Synonym(s)=Decrease in DNA Methylation 1a%2C Deficient in DNA Methylation 1a%2C …
chr09	16470986	16474558	Y		ID=Os09g0442800;Name=Os09g0442800;Note=Conserved hypothetical protein. (Os09t0442800-01)%3BConserved hypothetical protein. (Os09t0442800-02)%3BNon-protein coding transcript. (Os09t0442800-03);Transcript variants=Os09t0442800-01,Os09t0442800-02,Os09t0442800-03
chr09	16476923	16481307	Y		ID=Os09g0442850;Name=Os09g0442850;Note=Hypothetical protein. (Os09t0442850-00);Transcript variants=Os09t0442850-00
chr09	16477066	16481692	Y		ID=Os09g0442900;Name=Os09g0442900;Note=Similar to Axi 1 (Auxin-independent growth promoter)-like protein. (Os09t0442900-01);Transcript variants=Os09t0442900-01
chr09	16484686	16486949	Y		ID=Os09g0443000;Name=Os09g0443000;Note=F-box domain%2C Skp2-like domain containing protein. (Os09t0443000-00);Transcript variants=Os09t0443000-00;Oryzabase Gene Symbol Synonym(s)=OsFbox487%2C Os_F0548;Oryzabase Gene Name Synonym(s)=F-box protein 487
chr09	16499145	16502139	Y		ID=Os09g0443400;Name=Os09g0443400;Note=Hypothetical conserved gene. (Os09t0443400-00);Transcript variants=Os09t0443400-00
chr09	16505480	16508806	Y		ID=Os09g0443500;Name=Os09g0443500;Note=TATA-binding related factor domain containing protein. (Os09t0443500-01);Transcript variants=Os09t0443500-01;Oryzabase Gene Symbol Synonym(s)=OsMED20_1%2C MED20_1;Oryzabase Gene Name Synonym(s)=Mediator 20_1
chr09	16516628	16517238	Y		ID=Os09g0443700;Name=Os09g0443700;Note=Hypothetical conserved gene. (Os09t0443700-01);Transcript variants=Os09t0443700-01;CGSNL Gene Symbol=BG4;CGSNL Gene Name=BIG GRAIN4;Oryzabase Gene Symbol Synonym(s)=OsaBG4%2C OsBG4;Oryzabase Gene Name Synonym(s)=big grain4%2C big grain 4
chr09	16517244	16517767			ID=Os09g0443800;Name=Os09g0443800;Note=Conserved hypothetical protein. (Os09t0443800-01);Transcript variants=Os09t0443800-01;CGSNL Gene Symbol=BG4;CGSNL Gene Name=BIG GRAIN4;Oryzabase Gene Symbol Synonym(s)=OsaBG4%2C OsBG4;Oryzabase Gene Name Synonym(s)=big grain4%2C big grain 4
chr09	16530344	16538716	Y		ID=Os09g0444100;Name=Os09g0444100;Note=Similar to Minus dominance protein. (Os09t0444100-00);Transcript variants=Os09t0444100-00
chr09	16543048	16549779	Y		ID=Os09g0444200;Name=Os09g0444200;Note=Lecithin:cholesterol acyltransferase family protein. (Os09t0444200-01)%3BSimilar to predicted protein. (Os09t0444200-02);Transcript variants=Os09t0444200-01,Os09t0444200-02
chr09	16552780	16553281	Y		ID=Os09g0444500;Name=Os09g0444500;Note=Similar to Protein Brevis radix-like 1. (Os09t0444500-01);Transcript variants=Os09t0444500-01;CGSNL Gene Symbol=BRXL5;CGSNL Gene Name=BREVIS RADIX-LIKE 5;Oryzabase Gene Symbol Synonym(s)=OsBRXL5;Oryzabase Gene Name Synonym(s)=Brevis radix-like 5
chr09	16553450	16556821			ID=Os09g0444550;Name=Os09g0444550;Note=Hypothetical protein. (Os09t0444550-00);Transcript variants=Os09t0444550-00
chr09	16557644	16557936			ID=Os09g0444600;Name=Os09g0444600;Note=Non-protein coding transcript. (Os09t0444600-01);Transcript variants=Os09t0444600-01
chr09	16560106	16561750			ID=Os09g0444700;Name=Os09g0444700;Note=Similar to mitochondrial carrier-like protein. (Os09t0444700-01);Transcript variants=Os09t0444700-01
chr09	16564529	16566071	Y		ID=Os09g0444800;Name=Os09g0444800;Note=Protein of unknown function DUF716 family protein. (Os09t0444800-01);Transcript variants=Os09t0444800-01
chr09	16573502	16574893	Y		ID=Os09g0444900;Name=Os09g0444900;Note=Similar to plant viral-response family protein. (Os09t0444900-01)%3BSimilar to plant viral-response family protein. (Os09t0444900-02);Transcript variants=Os09t0444900-01,Os09t0444900-02
chr09	16580492	16580892	Y		ID=Os09g0445100;Name=Os09g0445100;Note=Ribosomal RNA methyltransferase RrmJ/FtsJ domain containing protein. (Os09t0445100-00);Transcript variants=Os09t0445100-00
chr09	16610187	16611618			ID=Os09g0445500;Name=Os09g0445500;Note=Zinc finger%2C C2H2-like domain containing protein. (Os09t0445500-01);Transcript variants=Os09t0445500-01
chr09	16610405	16611008			ID=Os09g0445550;Name=Os09g0445550;Note=Hypothetical protein. (Os09t0445550-00);Transcript variants=Os09t0445550-00
